# Supplementary material for: Global Patterns of City Size Distributions and Their Fundamental Drivers
Source: PLoS One. 2007 Sep 26;2(9):e934. doi: 10.1371/journal.pone.0000934 (PMC1978523; doi:10.1371/journal.pone.0000934)
Supplement: Figure S1 — Raw data for population sizes of the US, Switzerland, and the world (used in Figures 1 and figure 3). (1.10 MB XLS) [file pone.0000934.s001.xls]

## Sheet: Sheet1
Datasets for Decker et al. 2007
See paper for sources and references.
Largest	Largest	Largest	All	All	All
US	Swiss	World	US	Swiss	World
Metropolitan Areas	Municipalities	Urbanized Areas	Populated Places	Municipalities	Municipalities
19549649	338594	27200000	7333253	338594	9924474
14531529	172586	16900000	3448613	172586	9591398
8239820	171170	16800000	2731743	171170	9535904
6726395	124412	1.64e+07	1702086	124412	9223917
6249881	114022	15700000	1524249	114022	9102139
5893019	87337	13700000	1151977	87337	9021760
5455403	70601	12600000	1048949	70601	8962489
5187171	57690	12100000	1022830	57690	8843550
4037282	49802	11900000	998905	49802	8843252
3731029	39420	11800000	992038	39420	8544381
2959500	37222	11400000	816884	37222	8181895
3192725	36015	10900000	734676	36015	8175043
2970300	33695	10600000	702979	33695	8126700
2859644	32054	10300000	635913	32054	7947539
2538776	31583	10300000	617044	31583	7934056
2238498	30219	10100000	614289	30219	7838260
2498016	28438	9900000	579307	28438	7710682
2492348	26938	9600000	567094	26938	7609598
2394811	26573	9600000	547725	26573	7303330
1980140	26482	9600000	520947	26482	7272652
2067959	25934	9300000	514013	25934	7054966
1793476	25134	9000000	493559	25134	7044890
1817569	24158	8800000	492901	24158	6997747
1582874	23072	8.2e+06	484149	23072	6869320
1607183	22869	7600000	463201	22869	6855702
1481220	21330	6900000	451814	21330	6849462
1444710	21166	6900000	450777	21166	6827216
1380491	20726	6800000	443878	20726	6749263
1324749	20387	6700000	437797	20387	6602100
1345450	20266	6500000	434726	20266	6467674
1224844	19082	6200000	433852	19082	6455396
1162140	18907	6100000	430295	18907	6332542
1285262	18697	5900000	426832	18697	6330378
1072227	17886	5700000	411994	17886	6246330
852646	17853	5200000	396052	17853	6245546
1189340	17682	5200000	386551	17682	6186514
1157585	17638	5100000	385881	17638	6155632
1050304	17281	5000000	374851	17281	6138678
1134350	16996	5000000	373964	16996	6131048
985026	16882	4700000	373024	16882	6045742
1062470	16590	4600000	368215	16590	5999263
1007306	16541	4600000	366926	16541	5850272
846227	16497	4500000	358883	16497	5837304
958839	16465	4400000	358170	16465	5828672
858485	16432	4400000	354590	16432	5825296
937891	16256	4400000	345033	16256	5821114
906727	16196	4400000	327878	16196	5808054
863503	16112	4300000	322550	16112	5805318
949012	16010	4300000	316480	16010	5704004
951270	15969	4200000	313649	15969	5571041
865640	15942	4100000	312965	15942	5535721
830539	15933	4100000	310236	15933	5522310
839942	15850	4000000	290827	15850	5478272
861623	15666	3900000	286922	15666	5475559
836231	15656	3900000	285523	15656	5434536
755580	15599	3800000	282133	15599	5425070
666957	15524	3800000	275419	15524	5343148
708954	15467	3700000	270308	15467	5341232
742237	15392	3700000	264527	15392	5333729
591610	15341	3700000	262071	15341	5312856
639580	15208	3700000	258751	15208	5288332
589131	15083	3700000	253649	15083	5266341
585960	14379	3600000	250717	14379	5218423
638524	14371	3600000	241644	14371	5158846
544981	14294	3600000	241426	14294	5125886
587986	14082	3600000	238585	14082	5091218
595081	14012	3500000	237612	14012	5058966
614128	14011	3400000	236707	14011	5014176
600895	13917	3400000	231170	13917	4998268
587884	13834	3400000	227482	13834	4983282
528261	13686	3400000	226022	13686	4905019
513026	13679	3400000	225366	13679	4894166
480628	13669	3300000	222633	13669	4886302
489483	13620	3300000	221886	13620	4849956
476923	13545	3300000	204490	13545	4824822
485270	13282	3300000	203076	13282	4811206
383545	13152	3200000	202103	13152	4810922
506877	12878	3200000	201108	12878	4794336
453932	12649	3100000	196982	12649	4745086
456281	12572	3100000	196167	12572	4717198
397014	12421	3100000	195471	12421	4697334
436047	12321	3100000	194586	12321	4688941
399438	12295	3100000	194467	12295	4684297
398978	12267	3100000	194218	12267	4664718
415220	11995	3000000	194120	11995	4647704
422822	11854	3000000	193965	11854	4609996
432684	11649	3000000	193097	11649	4601187
424347	11623	3000000	192781	11623	4550488
429453	11597	3000000	191060	11597	4473570
405936	11563	3000000	190395	11563	4445800
405382	11464	2900000	189220	11464	4439267
392928	11357	2900000	183575	11357	4436649
395396	11329	2900000	183490	11329	4434660
370522	11306	2900000	183359	11306	4409262
361333	11185	2900000	183060	11185	4399728
399320	11102	2800000	181718	11102	4376068
394106	11075	2800000	180577	11075	4364557
367085	11049	2800000	179127	11049	4360024
344406	11023	2800000	178540	11023	4357569
369608	10995	2800000	178481	10995	4346918
349894	10827	2800000	178136	10827	4277722
335113	10792	2700000	176948	10792	4266912
376330	10791	2700000	176357	10791	4260166
361218	10755	2700000	171849	10755	4229336
295851	10750	2700000	169311	10750	4205974
345053	10676	2600000	168439	10676	4180544
339574	10593	2600000	165387	10593	4146405
350855	10442	2600000	165036	10442	4145656
329676	10311	2600000	164917	10311	4133338
336523	10297	2500000	162842	10297	4109370
311921	10277	2500000	162404	10277	4078911
339172	10255	2500000	160325	10255	4075762
312368	10145	2400000	159895	10145	4071820
315121	10111	2400000	159151	10111	4065390
355660	10072	2400000	157394	10072	4045977
293047	10059	2300000	155128	10059	4039033
263590	9927	2300000	152439	9927	4026251
312529	9911	2300000	152259	9911	4021012
260120	9875	2300000	150639	9875	4019396
292405	9685	2300000	149914	9685	4019380
292517	9631	2300000	149727	9631	4013194
291079	9530	2300000	149428	9530	4011612
282912	9480	2300000	149255	9480	3998727
316645	9372	2300000	149164	9372	3938780
254667	9296	2200000	147958	9296	3914209
255299	9250	2200000	146229	9250	3841187
264346	9228	2200000	145987	9228	3837436
278990	9075	2200000	145863	9075	3832260
251071	9042	2200000	145029	9042	3812072
290734	9035	2200000	144289	9035	3805200
274713	9029	2200000	143870	9029	3798113
257899	9012	2100000	143439	9012	3786560
275572	8929	2100000	143263	8929	3785528
260862	8920	2100000	142630	8920	3781268
210908	8822	2100000	142625	8822	3780547
233609	8811	2100000	140597	8811	3751563
247052	8774	2100000	139628	8774	3739842
250454	8751	2100000	139311	8751	3730026
264497	8712	2100000	138290	8712	3729601
226338	8618	2000000	138219	8618	3727103
239971	8613	2000000	138164	8613	3723873
225545	8594	2000000	134825	8594	3705999
241280	8504	2000000	134170	8504	3704386
222636	8486	2000000	133718	8486	3672396
213641	8430	2000000	132919	8430	3651423
194835	8426	2000000	129452	8426	3647931
217162	8407	2000000	129292	8407	3641156
224592	8357	1900000	126379	8357	3633209
221095	8303	1900000	126031	8303	3629407
186136	8302	1900000	125624	8302	3606984
188823	8226	1900000	125225	8226	3591696
194594	8222	1900000	124992	8222	3585778
191772	8171	1900000	124196	8171	3574920
171269	8090	1900000	123676	8090	3573610
193801	8063	1900000	120646	8063	3561148
187514	8031	1900000	119814	8031	3549190
193928	8030	1900000	119604	8030	3543151
189550	8016	1900000	119590	8016	3535982
189123	7923	1900000	119584	7923	3516301
181596	7922	1900000	119505	7922	3513327
182120	7811	1800000	119227	7811	3505238
178403	7789	1800000	119186	7789	3491788
175911	7673	1800000	118122	7673	3485330
182842	7647	1800000	116962	7647	3481957
152099	7586	1800000	116863	7586	3480995
169439	7556	1800000	116785	7556	3473588
150033	7491	1800000	116349	7491	3472524
168767	7489	1800000	115912	7489	3471488
168134	7462	1800000	115590	7462	3449607
133239	7461	1800000	115022	7461	3448762
174007	7427	1700000	114799	7427	3444846
161572	7425	1700000	114256	7425	3443991
156198	7422	1700000	113631	7422	3433447
146387	7401	1700000	113438	7401	3414644
173025	7388	1700000	112904	7388	3413533
143777	7388	1700000	112879	7388	3396672
153296	7347	1700000	112878	7347	3396654
151309	7296	1700000	112313	7296	3392823
160976	7294	1700000	111889	7294	3387570
144053	7259	1700000	111669	7259	3386971
135510	7170	1700000	111484	7170	3377228
151506	7159	1700000	110981	7159	3372174
147036	7108	1700000	110085	7108	3367434
161378	7092	1600000	110034	7092	3361844
149509	7083	1600000	109191	7083	3342403
150522	7066	1600000	109174	7066	3334994
139236	7042	1600000	108908	7042	3329573
159301	7016	1600000	108817	7016	3328947
154340	6987	1600000	108398	6987	3317565
149756	6987	1600000	107439	6987	3309539
127780	6968	1600000	107199	6968	3290035
149169	6964	1600000	106949	6964	3281264
139510	6909	1600000	106298	6909	3278772
147585	6825	1600000	105938	6825	3276065
142191	6794	1500000	105892	6794	3274514
134954	6789	1500000	105339	6789	3257234
134910	6767	1500000	105092	6767	3256203
131373	6697	1500000	104828	6697	3255907
126994	6591	1500000	104661	6591	3255059
149838	6587	1500000	104101	6587	3235760
133369	6583	1500000	103737	6583	3223834
137543	6574	1500000	103523	6574	3222169
141895	6574	1500000	103464	6574	3217876
131556	6557	1500000	103423	6557	3215186
129180	6524	1500000	103298	6524	3208950
142523	6517	1500000	102708	6517	3202129
117043	6491	1500000	102281	6491	3191210
126262	6452	1500000	101997	6452	3185444
122643	6415	1500000	101163	6415	3181665
130351	6385	1400000	100744	6385	3177586
131327	6368	1400000	100471	6368	3177262
130964	6358	1400000	100415	6358	3176325
121862	6357	1400000	99890	6357	3174659
124812	6319	1400000	99889	6319	3169457
130542	6234	1400000	99838	6234	3160216
123051	6232	1400000	99830	6232	3150201
110975	6230	1400000	99665	6230	3143301
131556	6228	1400000	98954	6228	3122806
113419	6215	1400000	98427	6215	3120809
112379	6214	1400000	97766	6214	3112447
106895	6120	1400000	96964	6120	3111707
120132	6115	1400000	96769	6115	3108535
114344	6090	1400000	96643	6090	3103888
123798	6075	1400000	96640	6075	3102330
118539	6075	1400000	96477	6075	3102090
110993	6073	1400000	96163	6073	3091395
121003	6005	1400000	96054	6005	3090403
119655	6000	1400000	95446	6000	3089555
115400	5996	1400000	95299	5996	3061036
116401	5980	1300000	94763	5980	3055608
115018	5975	1300000	94663	5975	3054128
118710	5965	1300000	94623	5965	3040403
108480	5903	1300000	94562	5903	3036839
119659	5879	1300000	94261	5879	3026133
101760	5873	1300000	94036	5873	3020659
112571	5871	1300000	92898	5871	3018560
108978	5869	1300000	92658	5869	3015564
117206	5846	1300000	92612	5846	3006673
116032	5813	1300000	92429	5813	3006007
106470	5800	1300000	92116	5800	2995874
104666	5799	1300000	91907	5799	2993530
111486	5795	1300000	91775	5795	2988036
103877	5767	1300000	90153	5767	2979981
108728	5756	1300000	90025	5756	2978574
93145	5754	1300000	89425	5754	2976055
98738	5713	1300000	88726	5713	2975191
101276	5713	1300000	88680	5713	2974572
103272	5700	1300000	88519	5700	2964964
98458	5641	1300000	87944	5641	2962894
99840	5611	1300000	87836	5611	2961644
96119	5596	1300000	87806	5596	2954766
101643	5590	1300000	87411	5590	2949889
95019	5582	1300000	87290	5582	2942959
96946	5573	1300000	87271	5573	2940331
90801	5527	1300000	87047	5527	2932907
97715	5482	1300000	87045	5482	2925147
95195	5465	1300000	86578	5465	2920912
87189	5464	1300000	86187	5464	2920777
83831	5443	1300000	86078	5443	2919820
81798	5438	1300000	86014	5438	2918404
93679	5425	1300000	86006	5425	2916000
91629	5418	1200000	85792	5418	2915836
86403	5414	1200000	85626	5414	2914780
81343	5384	1200000	85613	5384	2907512
88695	5382	1200000	85406	5382	2905225
85487	5369	1200000	85358	5369	2903738
74361	5334	1200000	85339	5334	2903567
77691	5323	1200000	85221	5323	2899782
73142	5305	1200000	85185	5305	2896760
68956	5282	1200000	85122	5282	2895235
66026	5272	1200000	85073	5272	2890118
61226	5255	1200000	84968	5255	2886674
56735	5247	1200000	84441	5247	2879930
	5240	1200000	84411	5240	2879190
	5211	1200000	84239	5211	2875830
	5208	1200000	84188	5208	2869341
	5202	1200000	84040	5202	2866894
	5198	1200000	83999	5198	2861524
	5182	1200000	83990	5182	2860595
	5181	1200000	83813	5181	2860336
	5162	1200000	83776	5162	2855206
	5056	1200000	83519	5056	2852223
	5056	1200000	83105	5056	2851286
	5055	1200000	83010	5055	2847338
	5049	1200000	83008	5049	2833429
	5033	1200000	82866	5033	2824441
	5017	1200000	82856	5017	2824024
	4984	1100000	82837	4984	2823215
	4964	1100000	82735	4964	2822789
	4962	1100000	81644	4962	2801623
	4944	1100000	81498	4944	2799215
	4922	1100000	81062	4922	2796893
	4915	1100000	80194	4915	2789665
	4915	1100000	79816	4915	2773749
	4910	1100000	79813	4910	2769928
	4886	1100000	79797	4886	2769060
	4870	1100000	79789	4870	2768208
	4854	1100000	79751	4854	2767974
	4835	1100000	79715	4835	2762596
	4833	1100000	79631	4833	2730196
		1100000	79494	4829	2729892
		1100000	79492	4805	2726756
		1100000	79416	4803	2726695
		1100000	79144	4783	2714737
		1100000	79029	4778	2714455
		1100000	78989	4768	2712028
		1100000	78710	4763	2709972
		1100000	78672	4757	2707226
		1100000	78594	4742	2706218
		1100000	78312	4735	2705474
		1100000	78246	4729	2701768
		1100000	77964	4703	2690291
		1100000	77438	4702	2687126
		1100000	77323	4692	2686221
		1100000	76854	4676	2683503
		1000000	76685	4672	2681886
		1000000	76046	4662	2678885
		1000000	75883	4653	2677766
		1000000	75769	4648	2675939
		1000000	75719	4646	2671012
		1000000	75456	4644	2667956
		1000000	75329	4619	2663428
		1000000	75139	4606	2657487
		1000000	75038	4604	2657424
		1100000	74823	4600	2651424
		1000000	74748	4598	2649638
			74480	4598	2640699
			74402	4575	2640590
			74072	4557	2617970
			74002	4538	2608476
			73521	4532	2607246
			73433	4531	2599692
			73385	4522	2595958
			73265	4476	2592052
			73019	4449	2591478
			72906	4408	2589552
			72891	4406	2589470
			72847	4372	2588538
			72821	4372	2584400
			72802	4365	2569290
			72799	4357	2568802
			72763	4354	2568698
			72671	4350	2564970
			72455	4348	2559788
			72424	4344	2556590
			72208	4336	2555122
			71721	4331	2554087
			71711	4329	2540300
			71407	4319	2540095
			71255	4303	2539935
			71043	4296	2538305
			70919	4290	2537238
			70668	4289	2536550
			70607	4288	2533813
			70399	4288	2531052
			70388	4288	2530053
			70139	4275	2524214
			69887	4260	2518202
			69594	4250	2517067
			69490	4229	2508672
			69319	4195	2507439
			69210	4191	2496589
			69002	4176	2478040
			68940	4166	2468400
			68541	4157	2463623
			68431	4145	2460182
			68024	4141	2457913
			67842	4136	2456324
			67786	4104	2452674
			67763	4101	2447018
			67751	4101	2442157
			67721	4099	2440126
			67720	4089	2437978
			67454	4067	2437185
			67185	4055	2423028
			66888	4044	2421895
			66764	4037	2419903
			66708	4035	2416254
			66692	4031	2404706
			66667	4029	2402400
			66537	4023	2398382
			66491	4001	2396775
			66422	4000	2395012
			66267	4000	2394307
			65932	3988	2392615
			65862	3987	2391265
			65812	3985	2382986
			65800	3984	2377395
			65679	3983	2372746
			65461	3978	2372485
			64994	3974	2368316
			64912	3965	2368077
			64809	3963	2362671
			64781	3960	2357798
			64675	3954	2355493
			64644	3945	2348521
			64536	3942	2346320
			64526	3941	2343862
			64274	3935	2343034
			64261	3928	2341986
			64236	3925	2341735
			64189	3922	2340870
			64095	3915	2340104
			63834	3899	2339342
			63688	3885	2339142
			63444	3879	2335400
			63362	3877	2333186
			63117	3841	2333162
			63079	3834	2330517
			62936	3832	2328434
			62685	3831	2328134
			62651	3812	2327925
			62566	3808	2327684
			62560	3808	2314041
			62514	3808	2307034
			62364	3799	2305697
			62270	3799	2301463
			62197	3783	2300696
			62030	3776	2298995
			61982	3768	2296420
			61976	3763	2292077
			61827	3758	2287010
			61519	3755	2285985
			61497	3739	2285764
			61259	3721	2284713
			61224	3709	2274676
			60846	3693	2271024
			60775	3688	2267399
			60756	3687	2265252
			60655	3685	2263904
			60647	3663	2263616
			60584	3650	2262850
			60517	3648	2259876
			60348	3642	2253499
			60281	3628	2253336
			60238	3625	2243964
			60200	3624	2239799
			60143	3620	2238836
			60138	3616	2238077
			60110	3612	2229040
			60025	3596	2228877
			59894	3586	2227625
			59808	3586	2220982
			59367	3585	2218609
			59357	3571	2212828
			59224	3564	2208476
			59131	3557	2206076
			59093	3554	2206018
			59084	3548	2204527
			58980	3545	2204008
			58828	3542	2202018
			58795	3540	2201553
			58786	3538	2197638
			58480	3514	2196309
			58476	3511	2192685
			58412	3500	2189960
			58288	3492	2186151
			58202	3490	2183196
			57985	3483	2171197
			57971	3475	2163506
			57921	3461	2162884
			57734	3461	2156170
			57721	3459	2154491
			57682	3452	2154247
			57609	3449	2150781
			57538	3446	2147237
			57273	3437	2146116
			57156	3436	2145631
			57119	3432	2145508
			57119	3425	2144206
			57063	3416	2127438
			57049	3397	2121752
			57029	3397	2117107
			56992	3394	2115551
			56928	3367	2114741
			56925	3363	2110023
			56862	3353	2108276
			56734	3341	2107053
			56690	3338	2105176
			56681	3335	2103876
			56576	3334	2101592
			56553	3321	2100323
			56339	3315	2099126
			56308	3308	2097029
			56264	3296	2095065
			56229	3293	2090308
			56194	3291	2071804
			56042	3288	2069960
			55927	3280	2069319
			55792	3271	2067290
			55712	3270	2067271
			55671	3265	2062447
			55570	3265	2054154
			55522	3255	2049402
			55471	3252	2049272
			55467	3249	2043371
			55383	3231	2042530
			55383	3225	2035329
			55362	3211	2032946
			55331	3203	2031033
			55222	3197	2019240
			55081	3197	2016908
			55053	3190	2015939
			55024	3181	2013926
			54922	3176	2013046
			54908	3165	2005341
			54850	3164	2003950
			54791	3160	1999584
			54786	3157	1998260
			54673	3155	1994570
			54419	3136	1993030
			54411	3132	1992680
			54385	3131	1988348
			54316	3130	1987216
			54298	3120	1985367
			54238	3106	1982460
			54227	3102	1981472
			54063	3098	1979503
			53789	3089	1979155
			53664	3080	1975619
			53645	3078	1975262
			53605	3072	1974372
			53559	3066	1970955
			53504	3047	1965735
			53479	3040	1964000
			53473	3039	1963189
			53331	3039	1961580
			53286	3030	1954983
			53251	3030	1952916
			53225	3025	1952481
			53192	3024	1948991
			53019	3020	1945153
			52962	3015	1944076
			52896	3009	1943724
			52848	3008	1939740
			52611	3005	1939114
			52606	2990	1934991
			52592	2978	1932626
			52531	2978	1931765
			52465	2971	1930194
			52423	2969	1929626
			52354	2967	1929286
			52343	2967	1929013
			52209	2967	1928224
			52087	2962	1926012
			52036	2961	1921912
			52024	2933	1920414
			52023	2932	1910651
			51994	2926	1906549
			51957	2922	1899937
			51941	2916	1899338
			51847	2914	1897041
			51803	2909	1895612
			51624	2904	1891637
			51592	2901	1889180
			51573	2893	1887694
			51477	2884	1887063
			51398	2879	1885412
			51230	2879	1881160
			51144	2878	1873542
			51143	2862	1873246
			51074	2856	1871217
			51026	2849	1870233
			50975	2843	1869628
			50877	2840	1861974
			50828	2835	1861189
			50785	2832	1860616
			50778	2831	1858864
			50708	2829	1855170
			50654	2828	1855144
			50622	2823	1848244
			50489	2821	1848087
			50452	2818	1846121
			50368	2816	1844840
			50343	2814	1843374
			50322	2812	1842563
			50290	2807	1842507
			50256	2801	1836629
			50209	2800	1834151
			50168	2796	1827210
			50123	2794	1826371
			50059	2790	1824952
			50058	2781	1824881
			50024	2780	1821329
			49979	2771	1817919
			49928	2769	1815849
			49771	2765	1812251
			49634	2763	1809864
			49545	2760	1808576
			49514	2753	1808198
			49445	2751	1807533
			49389	2746	1806042
			49326	2745	1804484
			49219	2742	1802966
			49200	2741	1802268
			49192	2730	1801953
			48870	2728	1801940
			48796	2719	1797926
			48731	2718	1795265
			48702	2712	1794825
			48645	2707	1793868
			48625	2703	1789433
			48619	2701	1788886
			48556	2698	1788051
			48527	2683	1785211
			48497	2678	1780462
			48414	2673	1777345
			48275	2667	1775606
			48100	2657	1774786
			47993	2651	1774454
			47985	2630	1772198
			47941	2629	1771985
			47923	2627	1770756
			47832	2623	1770426
			47816	2615	1768783
			47797	2614	1767999
			47694	2613	1762712
			47694	2611	1759860
			47692	2606	1758851
			47450	2605	1758547
			47395	2599	1755842
			47170	2594	1755086
			47078	2586	1752455
			47029	2573	1750702
			47025	2571	1746885
			47006	2570	1743975
			46848	2568	1743845
			46751	2567	1743524
			46750	2559	1741431
			46731	2558	1740190
			46651	2551	1739751
			46630	2546	1739311
			46614	2542	1735089
			46562	2526	1733815
			46550	2522	1731604
			46516	2520	1727658
			46437	2515	1727025
			46419	2511	1726060
			46408	2509	1723591
			46370	2489	1721237
			46360	2487	1720688
			46342	2485	1717842
			46244	2480	1716817
			46027	2477	1716415
			45982	2467	1715791
			45956	2464	1713714
			45877	2463	1712780
			45851	2463	1706399
			45734	2458	1705039
			45721	2458	1703932
			45657	2458	1701891
			45645	2451	1700408
			45634	2450	1694066
			45494	2448	1692940
			45451	2446	1690974
			45364	2437	1690663
			45324	2436	1689126
			45263	2434	1686621
			45218	2432	1686105
			45149	2431	1685313
			45117	2431	1685247
			45068	2409	1680711
			45061	2408	1679052
			45012	2392	1671054
			44958	2387	1670666
			44846	2386	1669165
			44840	2386	1666906
			44793	2379	1662200
			44787	2369	1661171
			44736	2365	1660410
			44730	2361	1659351
			44643	2355	1658811
			44630	2355	1658042
			44470	2352	1655759
			44442	2352	1655668
			44394	2349	1652415
			44374	2333	1652026
			44336	2331	1650114
			44233	2322	1647444
			44180	2321	1646879
			44167	2320	1646246
			43967	2317	1641787
			43918	2314	1640800
			43843	2309	1640434
			43833	2309	1639000
			43804	2302	1638873
			43642	2293	1638047
			43531	2293	1637139
			43505	2282	1636542
			43472	2268	1633903
			43459	2265	1630486
			43259	2265	1630474
			43094	2262	1630429
			43023	2261	1630198
			43002	2261	1628872
			42892	2259	1626768
			42798	2254	1626354
			42773	2254	1625095
			42749	2252	1624443
			42691	2249	1622821
			42658	2245	1621515
			42647	2242	1621484
			42635	2239	1621257
			42629	2238	1620430
			42615	2229	1618981
			42608	2226	1617890
			42593	2224	1614259
			42579	2220	1612044
			42526	2216	1610254
			42490	2213	1607170
			42432	2205	1607158
			42410	2202	1605480
			42319	2198	1605384
			42298	2197	1604615
			42256	2191	1603793
			42250	2190	1599977
			42105	2181	1597007
			41964	2180	1595354
			41843	2175	1594254
			41830	2173	1590808
			41750	2166	1590544
			41662	2164	1586929
			41614	2163	1586894
			41592	2162	1586392
			41535	2156	1585787
			41516	2155	1582327
			41492	2153	1580430
			41435	2152	1576313
			41396	2152	1574976
			41274	2148	1572468
			41266	2140	1572327
			41239	2139	1571185
			41147	2139	1570583
			41145	2136	1569901
			41125	2135	1569572
			41092	2134	1568671
			41061	2128	1567744
			41034	2125	1567295
			40964	2124	1567196
			40934	2124	1565148
			40931	2123	1563904
			40892	2121	1561955
			40872	2120	1561648
			40778	2115	1559204
			40752	2114	1558532
			40673	2114	1557468
			40657	2107	1556608
			40639	2102	1554117
			40615	2101	1553203
			40554	2097	1553089
			40495	2083	1552724
			40471	2080	1552362
			40467	2079	1550441
			40450	2075	1550109
			40370	2068	1548872
			40308	2068	1548082
			40174	2067	1545546
			40135	2067	1545469
			39985	2065	1544688
			39963	2064	1544221
			39904	2062	1541865
			39900	2061	1539311
			39896	2058	1536450
			39806	2054	1534313
			39788	2049	1532704
			39770	2047	1532410
			39761	2040	1526136
			39724	2038	1525212
			39645	2035	1524670
			39635	2035	1524631
			39603	2033	1523170
			39587	2033	1522633
			39568	2029	1518093
			39568	2020	1517568
			39530	2019	1516366
			39507	2017	1516206
			39467	2009	1514766
			39455	2009	1513753
			39412	2007	1511701
			39345	2006	1511350
			39340	2006	1509650
			39299	2005	1508343
			39286	2005	1508226
			39215	2002	1504768
			39103	2002	1503800
			39027	2001	1502758
			38950	1998	1502347
			38863	1998	1498976
			38847	1996	1498602
			38810	1994	1497885
			38800	1987	1497732
			38764	1980	1496004
			38755	1980	1495857
			38710	1980	1495481
			38682	1978	1488188
			38596	1976	1483970
			38564	1972	1480800
			38548	1971	1477538
			38514	1967	1477144
			38510	1952	1476112
			38476	1947	1475991
			38437	1945	1474998
			38389	1944	1473758
			38324	1940	1471674
			38306	1940	1469967
			38303	1938	1469618
			38271	1937	1469017
			38240	1935	1468435
			38223	1935	1467945
			38186	1930	1467602
			38169	1930	1467602
			38168	1926	1467434
			38126	1924	1466444
			37991	1920	1466259
			37982	1918	1466199
			37920	1918	1464464
			37836	1912	1463642
			37825	1911	1459397
			37819	1911	1458712
			37808	1906	1457573
			37792	1904	1457390
			37739	1903	1455987
			37729	1902	1455523
			37593	1901	1455400
			37546	1893	1455389
			37514	1892	1454224
			37497	1886	1454170
			37441	1884	1453649
			37438	1883	1453046
			37385	1876	1453042
			37314	1876	1452218
			37305	1876	1451170
			37243	1871	1450809
			37100	1869	1450790
			37076	1868	1449141
			36990	1865	1448357
			36930	1865	1447423
			36909	1864	1447102
			36905	1862	1444790
			36905	1860	1443298
			36818	1859	1443102
			36814	1856	1442744
			36809	1853	1441190
			36793	1852	1440591
			36775	1851	1438746
			36770	1848	1438536
			36726	1843	1438362
			36679	1823	1437293
			36671	1819	1436984
			36644	1817	1436420
			36625	1806	1430134
			36576	1804	1428340
			36564	1795	1428064
			36563	1792	1426578
			36558	1791	1426472
			36558	1784	1424791
			36553	1779	1423768
			36484	1772	1422841
			36479	1772	1420425
			36454	1768	1418272
			36442	1765	1414582
			36407	1761	1414155
			36405	1759	1410192
			36374	1758	1409957
			36291	1757	1408314
			36281	1751	1404880
			36198	1751	1404028
			36124	1750	1400682
			36091	1749	1400084
			36083	1749	1399980
			36078	1748	1399572
			35936	1747	1396451
			35933	1746	1395103
			35862	1745	1393760
			35825	1741	1393409
			35816	1740	1393226
			35808	1739	1390846
			35740	1738	1389686
			35689	1737	1388725
			35687	1734	1387673
			35645	1731	1387010
			35644	1729	1386868
			35509	1727	1385700
			35504	1726	1384855
			35448	1723	1384674
			35381	1721	1384530
			35371	1721	1382795
			35352	1720	1382773
			35333	1719	1382479
			35322	1718	1381400
			35256	1717	1379532
			35233	1714	1379000
			35231	1713	1375667
			35169	1710	1375311
			35116	1709	1374274
			34909	1707	1374095
			34907	1706	1373427
			34904	1704	1372497
			34833	1703	1371197
			34734	1703	1371002
			34672	1702	1370172
			34629	1701	1369146
			34611	1700	1368904
			34577	1699	1368662
			34475	1697	1367658
			34461	1692	1366531
			34455	1688	1365299
			34443	1682	1364894
			34430	1680	1362701
			34425	1673	1361645
			34388	1673	1360369
			34321	1671	1359001
			34287	1670	1358046
			34284	1669	1355588
			34216	1666	1355541
			34213	1661	1354253
			34185	1660	1352564
			34139	1655	1351837
			34136	1653	1350686
			34125	1650	1350686
			34027	1649	1350502
			33979	1649	1349527
			33969	1647	1349366
			33946	1646	1348646
			33918	1642	1348463
			33908	1640	1347609
			33899	1636	1347065
			33836	1632	1346861
			33789	1628	1346575
			33735	1624	1343921
			33731	1624	1340816
			33718	1619	1339746
			33714	1614	1338038
			33713	1614	1337782
			33673	1613	1333182
			33658	1609	1331565
			33640	1608	1331248
			33620	1606	1329718
			33561	1602	1328272
			33476	1602	1328079
			33458	1600	1326909
			33455	1599	1326373
			33423	1596	1326072
			33374	1594	1325881
			33363	1588	1325442
			33362	1582	1325213
			33361	1581	1323366
			33316	1578	1322995
			33289	1577	1322472
			33288	1577	1320021
			33278	1576	1319631
			33267	1576	1319100
			33263	1576	1318586
			33200	1570	1317689
			33134	1569	1316647
			33129	1569	1315816
			33111	1566	1314991
			33107	1563	1313847
			33102	1558	1313040
			33076	1553	1313020
			33075	1551	1311798
			33072	1550	1309506
			33067	1550	1309238
			32987	1547	1308365
			32953	1541	1308294
			32934	1541	1307561
			32907	1537	1306679
			32815	1535	1306590
			32769	1535	1304561
			32724	1533	1303287
			32705	1532	1302490
			32688	1530	1299387
			32671	1530	1298128
			32607	1527	1297356
			32592	1526	1296870
			32460	1518	1294542
			32441	1514	1294097
			32427	1514	1293726
			32423	1510	1292626
			32409	1510	1292499
			32406	1509	1292000
			32387	1508	1291539
			32371	1506	1291452
			32345	1505	1290399
			32312	1505	1290177
			32283	1503	1289492
			32186	1498	1288973
			32091	1493	1288571
			32069	1492	1287852
			32067	1492	1287841
			32051	1491	1286758
			32004	1490	1286282
			32000	1489	1284617
			31914	1483	1283344
			31895	1483	1283239
			31873	1483	1282955
			31860	1481	1282458
			31857	1480	1281038
			31854	1478	1280946
			31822	1478	1280856
			31785	1476	1280592
			31758	1471	1279053
			31756	1470	1277437
			31751	1469	1276844
			31750	1467	1276114
			31660	1465	1275830
			31659	1459	1275088
			31635	1458	1274204
			31617	1458	1271716
			31568	1457	1270741
			31558	1457	1269381
			31539	1452	1269356
			31537	1452	1268943
			31437	1452	1267845
			31435	1450	1267338
			31411	1449	1264537
			31404	1449	1262538
			31311	1448	1262486
			31309	1447	1262158
			31293	1446	1261952
			31198	1443	1260847
			31184	1440	1258477
			31153	1440	1257874
			31141	1440	1257824
			31117	1438	1257432
			31046	1434	1256784
			31030	1433	1255428
			31019	1423	1254317
			30993	1421	1253110
			30971	1418	1252786
			30968	1416	1251222
			30922	1412	1250402
			30894	1407	1250327
			30890	1402	1250322
			30889	1400	1249140
			30871	1398	1248119
			30870	1397	1247730
			30863	1397	1247709
			30807	1396	1246633
			30793	1392	1244956
			30661	1390	1243910
			30651	1390	1242425
			30640	1387	1242315
			30558	1386	1241908
			30548	1385	1238480
			30462	1378	1238324
			30386	1378	1238122
			30370	1376	1238104
			30356	1373	1237277
			30341	1372	1235205
			30332	1371	1234744
			30184	1371	1233642
			30171	1369	1230472
			30159	1369	1230418
			30158	1366	1230234
			30139	1366	1230009
			30111	1365	1229984
			30103	1364	1229004
			30097	1363	1228899
			30093	1363	1227614
			30030	1361	1227399
			30027	1360	1227366
			29980	1360	1224455
			29939	1360	1223248
			29933	1360	1223174
			29927	1360	1222770
			29925	1353	1221832
			29920	1353	1221757
			29883	1351	1220422
			29859	1349	1218865
			29855	1348	1218600
			29812	1348	1218200
			29805	1346	1218065
			29755	1346	1218052
			29744	1345	1217729
			29722	1342	1217719
			29712	1341	1214689
			29669	1341	1214679
			29664	1341	1213720
			29628	1338	1212704
			29597	1334	1211949
			29594	1333	1210445
			29587	1333	1210189
			29584	1332	1210137
			29577	1328	1209156
			29551	1326	1209098
			29524	1324	1206951
			29472	1323	1206281
			29451	1323	1205844
			29439	1323	1205782
			29398	1320	1205742
			29396	1319	1204628
			29359	1316	1204517
			29340	1313	1204421
			29337	1313	1203043
			29309	1312	1203003
			29268	1310	1202613
			29242	1307	1201977
			29228	1304	1201843
			29189	1304	1200918
			29159	1297	1199896
			29154	1297	1199291
			29098	1292	1198906
			29092	1291	1198855
			29061	1289	1198646
			29043	1288	1198632
			29018	1287	1198056
			28995	1287	1197682
			28974	1287	1196646
			28966	1285	1196126
			28913	1284	1195648
			28911	1281	1195305
			28883	1279	1194742
			28879	1278	1194587
			28876	1277	1194390
			28840	1275	1192747
			28817	1273	1192555
			28766	1271	1191761
			28758	1271	1189308
			28708	1270	1188850
			28705	1270	1188608
			28700	1269	1187708
			28676	1268	1187691
			28676	1266	1187622
			28612	1266	1187010
			28544	1265	1186939
			28494	1262	1185603
			28457	1262	1184542
			28448	1258	1184013
			28419	1251	1183612
			28417	1251	1183473
			28412	1250	1182899
			28374	1250	1182848
			28341	1248	1182428
			28284	1248	1182243
			28250	1248	1179978
			28247	1244	1179441
			28233	1241	1178578
			28209	1240	1176052
			28205	1239	1175028
			28205	1237	1172363
			28126	1237	1172337
			28122	1236	1171680
			28082	1235	1171642
			28076	1234	1171362
			28075	1233	1170598
			28047	1229	1169057
			28016	1228	1168449
			27907	1228	1168320
			27879	1227	1166800
			27878	1225	1165930
			27876	1224	1165339
			27869	1223	1164045
			27853	1223	1163223
			27812	1222	1160766
			27800	1221	1159750
			27798	1221	1158701
			27784	1219	1158102
			27753	1218	1156218
			27725	1215	1155030
			27701	1213	1154011
			27684	1211	1153171
			27675	1211	1152522
			27652	1210	1151704
			27648	1209	1151380
			27645	1209	1151038
			27573	1209	1150960
			27572	1205	1150408
			27572	1204	1150195
			27558	1204	1150008
			27557	1203	1148092
			27547	1201	1147770
			27546	1201	1147244
			27537	1201	1147158
			27517	1201	1146589
			27513	1200	1144983
			27489	1197	1144713
			27485	1197	1143936
			27454	1195	1143785
			27429	1194	1143638
			27428	1194	1141974
			27413	1193	1141812
			27386	1192	1140203
			27379	1190	1139435
			27369	1185	1139300
			27360	1182	1139003
			27349	1181	1138649
			27318	1181	1138544
			27282	1178	1138454
			27224	1176	1138379
			27223	1175	1136708
			27218	1173	1135314
			27216	1169	1134648
			27206	1167	1133925
			27201	1167	1133452
			27188	1166	1132200
			27175	1164	1131948
			27099	1163	1131915
			27092	1162	1131248
			27032	1162	1128588
			27026	1160	1128172
			27023	1157	1127820
			27009	1157	1127697
			26974	1156	1127110
			26968	1155	1126968
			26953	1155	1124670
			26896	1154	1124589
			26880	1152	1121696
			26867	1152	1119654
			26862	1149	1119201
			26849	1149	1117311
			26829	1148	1116828
			26787	1148	1116739
			26768	1141	1116440
			26749	1141	1115122
			26720	1141	1114770
			26658	1137	1113973
			26620	1135	1113180
			26615	1135	1113126
			26609	1134	1112916
			26585	1132	1110250
			26556	1131	1108651
			26555	1130	1108327
			26553	1129	1107744
			26528	1127	1107484
			26524	1127	1107125
			26517	1126	1106847
			26475	1122	1106827
			26443	1121	1105858
			26401	1119	1102625
			26389	1115	1101470
			26339	1114	1101394
			26302	1113	1101166
			26301	1110	1100990
			26277	1108	1099464
			26266	1107	1099294
			26236	1107	1098316
			26218	1107	1097234
			26216	1101	1096097
			26207	1101	1093761
			26171	1100	1093566
			26144	1098	1093564
			26140	1096	1093266
			26117	1095	1093243
			26095	1093	1092807
			26069	1090	1091348
			26037	1089	1090189
			26031	1088	1090162
			26028	1087	1089542
			25940	1082	1087070
			25884	1081	1086287
			25879	1080	1085838
			25845	1079	1085504
			25818	1072	1084446
			25781	1070	1084234
			25760	1069	1083599
			25736	1069	1082816
			25726	1068	1081984
			25725	1067	1081538
			25708	1066	1081447
			25706	1066	1079500
			25705	1065	1078556
			25694	1065	1078177
			25638	1063	1077389
			25630	1063	1077106
			25578	1062	1076822
			25564	1062	1076206
			25549	1062	1075831
			25522	1061	1075826
			25517	1059	1075400
			25515	1055	1074974
			25430	1054	1074936
			25373	1054	1074691
			25364	1052	1074454
			25346	1048	1072835
			25323	1046	1072644
			25299	1046	1072562
			25297	1045	1072475
			25273	1045	1072431
			25256	1044	1071778
			25240	1043	1070744
			25227	1043	1069949
			25184	1042	1069943
			25152	1041	1069755
			25142	1041	1069595
			25121	1041	1066185
			25091	1039	1066176
			25083	1037	1065961
			25082	1037	1065575
			25067	1037	1064610
			25060	1036	1064438
			25056	1036	1062711
			24956	1034	1062299
			24938	1032	1062063
			24936	1032	1061502
			24932	1032	1059693
			24929	1031	1059426
			24926	1028	1059376
			24904	1025	1058870
			24902	1025	1057211
			24891	1024	1056795
			24889	1023	1056523
			24885	1022	1055067
			24852	1021	1054464
			24840	1021	1054267
			24840	1020	1053719
			24825	1018	1053311
			24815	1018	1053054
			24797	1016	1052209
			24787	1015	1052125
			24777	1014	1051820
			24720	1014	1051716
			24690	1009	1051143
			24673	1008	1050982
			24664	1007	1050979
			24647	1005	1050924
			24639	1003	1050300
			24629	1000	1049578
			24616	1000	1049093
			24614	997	1048800
			24610	997	1047630
			24607	996	1047066
			24577	995	1046609
			24550	994	1046193
			24527	992	1045886
			24501	992	1045285
			24499	991	1045078
			24488	991	1045068
			24486	984	1045006
			24453	984	1044507
			24416	983	1044442
			24407	982	1044086
			24378	979	1043316
			24376	979	1042717
			24367	978	1042657
			24330	978	1040756
			24314	977	1039936
			24268	976	1039911
			24232	973	1038964
			24218	970	1038547
			24214	968	1037534
			24214	968	1037126
			24207	967	1036872
			24194	965	1036702
			24174	964	1036080
			24160	963	1035894
			24118	962	1035833
			24108	961	1035486
			24058	961	1034953
			24053	960	1034808
			23997	960	1034228
			23995	960	1033968
			23970	959	1033938
			23962	959	1033535
			23951	956	1033337
			23936	956	1032928
			23923	955	1032900
			23906	953	1032831
			23901	949	1031493
			23879	949	1031236
			23873	947	1030739
			23869	947	1030650
			23860	943	1030537
			23842	942	1029621
			23818	940	1028778
			23796	937	1028734
			23787	936	1028491
			23782	934	1027530
			23755	934	1026603
			23753	932	1026576
			23706	930	1024982
			23657	930	1024143
			23649	929	1024035
			23641	929	1023936
			23607	929	1022993
			23604	924	1022477
			23596	923	1020281
			23588	922	1020121
			23558	922	1020066
			23491	916	1018027
			23452	916	1017144
			23441	916	1016637
			23429	915	1016208
			23421	913	1016196
			23420	911	1015955
			23417	910	1015552
			23376	909	1015237
			23367	909	1015105
			23364	909	1014813
			23364	909	1014529
			23345	908	1013774
			23339	908	1012001
			23332	905	1011466
			23324	905	1009309
			23317	904	1009136
			23310	904	1009030
			23302	904	1007954
			23251	902	1005792
			23243	900	1005211
			23226	900	1004628
			23222	900	1004518
			23213	899	1002740
			23179	898	1001878
			23171	897	1001607
			23163	895	1001488
			23130	895	1001066
			23103	894	1001000
			23057	892	1000884
			23056	891	1000570
			23047	891	998497
			23042	889	998320
			23041	889	998006
			23025	888	997967
			23019	888	997578
			22998	887	997314
			22993	887	997200
			22990	882	996904
			22979	881	996219
			22969	879	996163
			22956	876	995699
			22952	873	995129
			22951	873	994823
			22940	872	992995
			22936	871	992861
			22922	870	992475
			22913	870	991277
			22906	868	990554
			22892	868	990239
			22851	862	989556
			22840	862	989377
			22792	861	988657
			22788	860	988627
			22757	860	988313
			22726	858	987589
			22723	856	987305
			22719	855	986772
			22713	855	986288
			22682	852	986226
			22638	851	985566
			22630	851	985491
			22624	850	985408
			22613	849	984766
			22602	848	984764
			22596	848	983841
			22587	844	983683
			22556	843	982805
			22551	843	982417
			22540	841	982151
			22539	841	982135
			22517	841	982063
			22470	841	980941
			22469	840	980796
			22454	840	979434
			22435	840	978969
			22420	840	978302
			22413	839	976634
			22405	838	976193
			22378	837	975393
			22376	837	975324
			22326	835	974732
			22325	834	974615
			22303	834	974318
			22303	833	974186
			22297	833	973910
			22249	832	973907
			22220	831	973235
			22204	830	972616
			22203	829	972436
			22196	829	972035
			22168	828	971804
			22160	827	971696
			22151	825	971599
			22116	824	971456
			22107	822	971303
			22095	822	969953
			22093	821	969894
			22061	820	969738
			22033	820	969702
			22027	819	969291
			22026	819	967466
			22019	817	967120
			22018	815	967083
			22005	814	966705
			22000	814	966025
			21998	812	965550
			21916	811	963849
			21897	811	963641
			21897	811	963523
			21891	810	963139
			21857	810	963053
			21831	810	963017
			21828	809	962910
			21792	805	962428
			21765	804	962421
			21763	804	961585
			21762	802	961367
			21756	801	960653
			21756	800	960250
			21754	800	960184
			21748	797	959858
			21741	796	959779
			21726	796	959748
			21722	795	959498
			21692	794	959171
			21689	793	958911
			21673	793	958224
			21647	792	957346
			21624	790	957182
			21606	789	955468
			21593	789	955415
			21586	785	955407
			21575	784	955227
			21567	782	954628
			21537	780	953710
			21526	779	950704
			21498	779	950608
			21482	779	948033
			21478	778	947379
			21436	777	946654
			21398	777	946045
			21384	775	944696
			21367	775	944217
			21365	774	944017
			21354	773	943678
			21320	770	943147
			21306	768	942955
			21279	767	942202
			21274	767	939868
			21273	767	939315
			21272	765	938569
			21269	765	936837
			21268	764	935821
			21259	763	935169
			21252	761	934909
			21246	760	933697
			21222	760	933276
			21208	759	933201
			21184	756	932838
			21160	756	932253
			21147	754	931915
			21137	752	931332
			21121	752	931197
			21117	751	931053
			21112	751	930899
			21106	750	930870
			21095	750	930811
			21088	750	930623
			21044	749	930599
			21024	746	930362
			21020	745	929292
			20995	744	929241
			20981	743	929035
			20957	742	928404
			20948	741	926619
			20947	740	926021
			20940	740	925242
			20915	739	924107
			20882	738	924001
			20875	738	923504
			20869	737	921485
			20836	736	921347
			20781	735	921182
			20769	734	920837
			20719	734	920768
			20711	734	920714
			20706	730	920201
			20691	729	919943
			20687	729	919789
			20680	729	918674
			20662	728	917938
			20654	728	916678
			20650	723	915611
			20644	722	915591
			20635	719	915410
			20627	718	915084
			20608	717	914635
			20587	717	913559
			20572	716	911926
			20560	716	910569
			20552	715	910537
			20547	713	910475
			20519	713	910432
			20514	712	909985
			20512	712	909587
			20505	712	909546
			20470	710	909444
			20460	710	909312
			20453	709	908768
			20416	708	908142
			20411	708	907826
			20410	708	904596
			20405	705	904185
			20402	703	903674
			20391	700	902292
			20390	700	901668
			20380	699	901486
			20368	699	901071
			20367	699	900478
			20361	697	900457
			20330	697	899942
			20328	696	898665
			20328	696	897526
			20322	696	897482
			20305	695	896409
			20293	694	895445
			20267	694	895330
			20261	693	894860
			20255	693	894567
			20253	691	893506
			20241	690	893337
			20241	689	893261
			20229	689	893065
			20220	687	892362
			20220	686	892080
			20216	685	891313
			20206	684	890845
			20195	684	890698
			20192	683	890226
			20151	683	890114
			20144	682	889599
			20143	682	888260
			20132	679	888170
			20123	679	887836
			20082	678	887832
			20065	678	887669
			20061	678	886924
			20061	676	886453
			20054	674	886324
			20053	674	886276
			20029	674	886229
			19998	673	885928
			19997	673	885895
			19989	672	885551
			19987	671	885147
			19987	670	884848
			19971	670	884509
			19970	666	883481
			19967	666	881723
			19964	663	881209
			19901	663	880929
			19882	663	880736
			19879	661	880506
			19865	661	879840
			19854	659	878936
			19854	659	878112
			19834	659	877334
			19828	659	877024
			19799	658	876573
			19789	658	876171
			19777	658	875611
			19770	658	875148
			19757	657	874750
			19750	656	874632
			19750	656	874359
			19707	656	873701
			19653	654	873248
			19646	653	871566
			19634	653	870955
			19619	653	870798
			19617	652	870798
			19615	651	870268
			19599	651	870251
			19595	650	870201
			19594	650	870080
			19570	650	869338
			19554	649	868788
			19544	649	868769
			19533	649	868683
			19476	649	868095
			19455	648	868002
			19428	648	867727
			19428	648	867639
			19426	646	867469
			19417	646	867313
			19386	646	867166
			19384	646	867138
			19379	645	866786
			19373	643	866734
			19365	643	866567
			19360	641	866446
			19357	641	866429
			19357	640	866409
			19329	638	866169
			19328	636	864989
			19314	636	863887
			19305	635	863536
			19298	635	863042
			19291	634	862719
			19280	633	862146
			19279	632	862114
			19275	632	861874
			19270	632	861433
			19257	632	861332
			19211	631	861011
			19211	631	860926
			19197	631	860882
			19191	630	860826
			19187	629	859964
			19184	629	859834
			19130	628	859195
			19038	626	858975
			18997	626	858436
			18993	625	858109
			18976	625	858040
			18967	624	857753
			18963	623	857515
			18945	623	856754
			18945	622	856357
			18931	621	856039
			18924	620	855700
			18910	618	855694
			18909	617	855180
			18902	617	855180
			18893	617	855004
			18890	617	854769
			18884	616	854584
			18876	616	854152
			18867	615	853973
			18859	614	853703
			18859	614	852712
			18846	613	852088
			18835	613	851902
			18830	610	851480
			18827	610	851274
			18821	608	850787
			18820	608	850372
			18819	608	849185
			18811	607	849140
			18795	605	849079
			18785	605	848380
			18776	604	848152
			18771	604	848096
			18761	603	847868
			18749	603	846834
			18735	603	846831
			18716	602	846593
			18715	601	846344
			18706	601	845985
			18705	600	845719
			18703	600	845461
			18703	597	845362
			18687	597	845288
			18671	594	844380
			18668	594	843993
			18630	593	843857
			18629	591	842369
			18608	589	842194
			18591	588	842023
			18583	587	841866
			18569	586	840442
			18567	585	839483
			18562	582	839276
			18549	582	838346
			18546	582	838030
			18544	581	837803
			18530	581	837803
			18524	580	837529
			18497	579	837061
			18486	579	836953
			18484	578	836866
			18483	577	836446
			18482	576	836271
			18478	576	834980
			18478	576	834387
			18468	576	834121
			18461	576	833093
			18455	575	832857
			18453	575	832627
			18437	574	832074
			18406	574	831743
			18394	574	831437
			18388	574	831377
			18376	574	831271
			18374	572	831228
			18347	572	831021
			18345	571	830905
			18315	569	830849
			18300	566	830630
			18296	563	830492
			18291	563	830251
			18276	562	830052
			18264	561	829731
			18262	561	829605
			18247	560	828797
			18243	559	828634
			18238	558	827060
			18230	557	826164
			18201	557	825855
			18194	555	825664
			18175	555	825383
			18165	554	825278
			18162	554	825188
			18158	553	824443
			18156	552	824411
			18138	552	823963
			18134	551	823712
			18133	551	823481
			18130	551	821491
			18127	549	820418
			18121	547	820324
			18105	546	819447
			18099	545	819121
			18090	544	819087
			18089	543	818801
			18081	543	817818
			18081	542	817764
			18077	542	817609
			18074	542	817490
			18070	541	817012
			18069	541	816883
			18054	540	816360
			18043	539	816025
			18027	538	815561
			18019	538	815075
			17998	537	814581
			17988	537	813878
			17975	537	813591
			17975	536	813564
			17971	535	813482
			17965	534	813201
			17941	533	813080
			17937	532	812972
			17928	531	812318
			17925	531	812316
			17915	531	812230
			17915	530	811278
			17896	530	810773
			17890	530	810414
			17882	529	810160
			17882	529	810116
			17847	528	809881
			17839	526	809420
			17829	526	809404
			17824	526	809043
			17822	525	809026
			17811	525	809018
			17782	525	807991
			17778	525	807646
			17776	524	806960
			17773	523	806666
			17745	521	806075
			17743	521	806034
			17725	520	805087
			17725	520	805014
			17721	520	804510
			17714	519	803999
			17689	519	803782
			17678	516	803355
			17671	515	803231
			17663	515	802604
			17660	513	802420
			17655	513	801538
			17654	512	800996
			17654	512	800442
			17653	512	800119
			17620	512	800057
			17618	512	799398
			17598	511	799242
			17586	510	797477
			17568	510	796824
			17548	510	796806
			17532	510	796538
			17526	509	796330
			17489	508	796000
			17483	508	795315
			17453	507	795081
			17445	507	795037
			17434	507	794785
			17415	506	794495
			17409	506	794452
			17408	506	794406
			17405	505	793997
			17403	504	792568
			17402	504	791960
			17386	504	791936
			17384	502	791574
			17371	501	790997
			17370	501	790979
			17358	500	790897
			17335	500	790776
			17330	497	789715
			17327	497	789507
			17316	497	789493
			17302	497	789345
			17295	497	789018
			17286	496	788965
			17276	495	788758
			17271	494	788647
			17260	493	788474
			17241	493	788463
			17241	492	788102
			17240	492	787840
			17184	491	787769
			17146	490	787644
			17143	490	787610
			17136	489	787280
			17135	488	787045
			17116	488	786708
			17080	487	786706
			17079	487	786618
			17077	486	785729
			17075	483	785472
			17073	483	785412
			17062	483	785294
			17043	481	785243
			17039	481	784636
			17012	481	784538
			16966	481	784323
			16959	481	784113
			16951	480	782191
			16950	480	782169
			16949	478	781613
			16943	477	781580
			16935	477	780866
			16933	477	780741
			16926	475	780740
			16919	475	780597
			16916	475	780372
			16911	474	780253
			16895	474	777421
			16892	473	777201
			16889	473	777070
			16883	473	775544
			16877	472	774590
			16870	471	774311
			16869	470	774311
			16860	470	773286
			16852	469	773144
			16838	468	773132
			16836	467	772629
			16835	467	772142
			16806	467	772010
			16763	466	771638
			16755	466	771343
			16734	465	771229
			16731	464	770738
			16722	464	768202
			16722	463	767880
			16686	463	767239
			16646	463	767136
			16639	463	766321
			16635	462	766106
			16622	462	766011
			16619	462	765972
			16618	460	765696
			16603	460	765397
			16603	460	765139
			16597	459	764642
			16590	459	764581
			16588	458	764581
			16570	458	763771
			16564	458	763633
			16561	458	763293
			16556	455	762910
			16550	455	762597
			16521	454	762412
			16502	453	762307
			16496	453	762074
			16484	451	761971
			16477	451	761755
			16447	451	761314
			16438	450	760602
			16417	448	760537
			16413	447	760262
			16413	447	760017
			16411	447	759711
			16406	447	759509
			16406	446	759423
			16400	446	758951
			16392	445	758810
			16372	444	758810
			16371	444	758773
			16362	443	758543
			16357	443	757998
			16355	442	757912
			16355	441	757650
			16352	441	757288
			16343	441	756699
			16325	440	756567
			16288	439	756432
			16280	439	755504
			16246	438	755253
			16240	438	755250
			16235	438	755030
			16233	438	755000
			16231	438	754679
			16207	436	753790
			16201	436	753426
			16193	435	753133
			16193	435	752869
			16190	435	752838
			16174	434	751695
			16148	434	751258
			16145	433	751070
			16141	433	751050
[truncated: 20,098 more rows]
